# Supplementary material for: Noseband Use in Equestrian Sports – An International Study
Source: PLoS One. 2017 Jan 3;12(1):e0169060. doi: 10.1371/journal.pone.0169060 (PMC5207535; doi:10.1371/journal.pone.0169060)
Supplement: S1 Dataset — Noseband type, width, position and tightness recorded on 750 horses in national and international level competition in eventing, dressage and performance hunter classes in Ireland, England and Belgium. (XLSX) [file pone.0169060.s001.xlsx]

## Sheet: Sheet1
No	Discipline	NB Tightness	NB Width	Competition	Age	NB Type	Distance Facial Crest to NB
1	1	1	300	1	4	1	0
2	1	2	300	1	4	2	20			Key
3	1	1	300	1	4	600	20
4	1	0	300	1	4	3	41			Discipline		1=Eventing
5	1	0	300	1	4	3	200					2=Dressage
6	1	0	300	1	4	2	200					3=Performance Hunter
7	1	0	300	1	4	600	20
8	1	1.5	300	1	4	1	19			Competition		1=Young Event Horse Classes
9	1	0	300	1	4	2	10					2-Performance Hunter
10	1	1	300	1	4	1	11					3=Dressage Phase of International Event
11	1	1	300	1	4	1	4					4=Dressage Championships Ireland
12	1	1	300	1	4	3	20					5=Dressage Championships Belgium
13	1	1	300	1	4	2	200					6=International Dressage (CDI) Belgium
14	1	1	300	1	4	1	200
15	1	1.5	300	1	4	1	30			Noseband Type		1=Cavesson
16	1	0.5	300	1	4	3	28					2=Flash
17	1	0	300	1	4	2	200					3=Grackle
18	1	0	300	1	4	2	24					4=Micklem
19	1	2	300	1	4	1	0					5=Drop
20	1	1.5	300	1	4	2	22
21	1	0	300	1	4	2	200
22	1	1	300	1	4	2	0			Missing Values Listed as:			NB Tension=100
23	1	1	300	1	4	1	21						NB Width=300
24	1	0	300	1	4	2	21						Age of Horse=400
25	1	0	300	1	4	1	17						NB Type=600
26	1	0	300	1	4	2	24						Distance Facial Crest to NB=200
27	1	0	300	1	4	2	30
28	1	0	300	1	4	1	29
29	1	0	300	1	4	2	17
30	1	0	300	1	4	2	10
31	1	1	300	1	4	1	17
32	1	0	300	1	4	2	17
33	1	0	300	1	4	1	17
34	1	0	300	1	4	2	10
35	1	0	300	1	4	2	20
36	1	0	300	1	4	2	22
37	1	0	300	1	4	2	7
38	1	0	300	1	4	1	11
39	1	0	300	1	4	1	18
40	1	0	300	1	4	2	5
41	1	0	300	1	4	1	22
42	1	1.5	300	1	4	1	17
43	1	0	300	1	5	2	13
44	1	0	300	1	5	1	20
45	1	0	300	1	5	2	23
46	1	0	300	1	5	2	19
47	1	1	300	1	5	2	21
48	1	0	300	1	5	2	12
49	1	1	300	1	5	2	21
50	1	0	300	1	5	1	52
51	1	1	300	1	5	3	31
52	1	0	300	1	5	2	200
53	1	0	300	1	5	2	15
54	1	1.5	300	1	5	1	17
55	1	1	300	1	5	1	16
56	1	0	300	1	5	1	17
57	1	0	300	1	5	2	21
58	1	0	300	1	5	2	26
59	1	0	300	1	5	2	27
60	1	0	300	1	5	1	30
61	1	100	300	1	5	3	13
62	1	0	300	1	5	2	200
63	1	0	300	1	5	2	10
64	1	1.5	27	1	4	2	12
65	1	1	21	1	4	2	31
66	1	0	21	1	4	2	24
67	1	1.5	23	1	4	1	0
68	1	0.5	12	1	4	2	26
69	1	0	16	1	4	2	17
70	1	0	22	1	4	2	0
71	1	2	17	1	4	3	0
72	1	1.5	31	1	4	1	200
73	1	1.5	18	1	4	1	21
74	1	1.5	19	1	4	1	18
75	1	1.5	18	1	4	1	23
76	1	0	21	1	4	2	21
77	1	0	30	1	5	1	21
78	1	0	23	1	5	2	18
79	1	1.5	17	1	5	2	15
80	1	1	24	1	5	2	17
81	1	2	25	1	5	1	13
82	1	1.5	30	1	5	1	16
83	1	1.5	17	1	5	1	12
84	1	0	16	1	5	1	18
85	1	0	20	1	5	3	19
86	1	1.5	19	1	5	1	0
87	1	2	21	1	5	1	35
88	1	2	23	1	5	2	39
89	1	1.5	24	1	5	1	41
90	1	0	24	1	5	2	16
91	1	0	11	1	5	3	24
92	1	0	18	1	5	2	0
93	1	1.5	28	1	5	1	30
94	1	0	24	1	5	2	30
95	1	0	19	1	5	2	30
96	1	1	28	1	5	1	12
97	1	0	12	1	5	3	24
98	1	0	22	1	4	2	0
99	1	1.5	30	1	4	2	12
100	1	0	26	1	4	2	34
101	1	0.5	42	1	4	2	11
102	1	2	22	1	4	1	17
103	1	2	24	1	4	1	31
104	1	0	25	1	4	2	15
105	1	1	24	1	4	2	0
106	1	0.5	30	1	4	2	21
107	1	0	18	1	4	2	0
108	1	0	34	1	4	2	13
109	1	1.5	22	1	4	1	12
110	1	1.5	13	1	4	3	15
111	1	1.5	23	1	4	1	200
112	1	0	22	1	5	2	19
113	1	2	300	1	5	3	0
114	1	0	39	1	5	2	200
115	1	0	22	1	5	2	0
116	1	1	24	1	5	1	13
117	1	0	27	1	5	2	22
118	1	1.5	20	1	5	4	13
119	1	1	26	1	5	1	18
120	1	1.5	25	1	4	1	25
121	1	0.5	14	1	4	3	24
122	1	0	31	1	4	1	200
123	1	1	24	1	4	1	12
124	1	1	18	1	4	1	16
125	1	0	27	1	4	2	23
126	1	1	23	1	5	1	11
127	1	1	30	1	5	2	25
128	1	0	13	1	5	3	7
129	1	0	25	1	5	2	200
130	1	0	20	1	5	2	19
131	1	0	21	1	5	2	21
132	1	1	30	1	4	2	16
133	1	0	12	1	4	3	15
134	1	0.5	22	1	4	2	200
135	1	1.5	30	1	4	1	33
136	1	0	24	1	4	2	19
137	1	0	26	1	5	2	9
138	1	0	14	1	5	2	9
139	1	0	13	1	5	2	5
140	1	0	26	1	5	2	13
141	3	2	22	2	400	1	6
142	3	2	19	2	400	2	27
143	3	0	27	2	400	2	9
144	3	2	31	2	400	1	26
145	3	0	22	2	400	2	0
146	3	2	22	2	400	2	12
147	3	2	22	2	400	1	4
148	3	0	18	2	400	2	19
149	3	1.5	27	2	400	1	41
150	3	1	26	2	400	2	40
151	3	0	29	2	400	2	16
152	3	1.5	20	2	400	2	27
153	3	1	20	2	400	2	23
154	3	2	23	2	400	1	12
155	3	1.5	13	2	400	4	25
156	3	0	23	2	400	2	200
157	3	0	23	2	400	2	17
158	3	1	12	2	400	3	13
159	3	1	23	2	400	2	0
160	3	1	19	2	400	2	13
161	3	1.5	15	2	400	5	10
162	3	2	17	2	400	2	40
163	3	0	27	2	400	2	200
164	3	0	22	2	400	2	19
165	3	2	21	2	400	1	10
166	3	0	26	2	400	600	24
167	3	0	29	2	400	2	200
168	3	1	30	2	400	1	19
169	3	2	25	2	400	1	13
170	3	1.5	15	2	400	5	13
171	3	2	23	2	400	1	67
172	3	1.5	23	2	400	1	22
173	3	2	22	2	400	1	17
174	3	1.5	29	2	400	1	11
175	3	2	23	2	400	2	17
176	3	0.5	20	2	400	2	14
177	3	1.5	11	2	400	4	25
178	3	2	27	2	400	1	200
179	3	2	14	2	400	5	20
180	3	0	18	2	400	2	60
181	3	1.5	30	2	400	1	17
182	3	1.5	22	2	400	1	18
183	3	0	20	2	400	2	21
184	3	1.5	20	2	400	4	23
185	3	0	20	2	400	1	21
186	3	1	18	2	400	2	11
187	3	0	21	2	400	4	0
188	3	2	22	2	400	1	200
189	3	1.5	17	2	400	3	25
190	3	1.5	20	2	400	1	200
191	3	2	33	2	400	1	13
192	3	1.5	27	2	400	1	13
193	3	0	16	2	400	3	27
194	3	0	30	2	400	2	0
195	3	1	29	2	400	2	0
196	3	1	22	2	400	1	17
197	3	0	25	2	400	2	17
198	3	0	19	2	400	1	18
199	3	1	28	2	400	1	8
200	3	0	17	2	400	2	23
201	3	1	35	2	400	1	11
202	3	0	24	2	400	2	24
203	1	0	16	3	400	2	16
204	1	0.5	12	3	400	3	19
205	1	0	300	3	400	2	200
206	1	0	300	3	400	2	200
207	1	1	30	3	400	2	200
208	1	0	12	3	400	3	10
209	1	1	20	3	400	2	200
210	1	0.5	10	3	400	3	12
211	1	0	26	3	400	2	200
212	1	1.5	19	3	400	4	6
213	1	0	30	3	400	600	200
214	1	0	32	3	400	600	12
215	1	0	22	3	400	2	18
216	1	0	20	3	400	2	30
217	1	1.5	30	3	400	1	200
218	1	0	30	3	400	2	25
219	1	0	25	3	400	2	200
220	1	1	30	3	400	2	15
221	1	0	35	3	400	1	17
222	1	0	19	3	400	4	200
223	1	0	30	3	400	2	200
224	1	0	20	3	400	2	13
225	1	1.5	30	3	400	5	15
226	1	1.5	30	3	400	1	40
227	1	1.5	30	3	400	2	25
228	1	0	30	3	400	2	18
229	1	0	12	3	400	3	12
230	1	0	25	3	400	2	200
231	1	0	30	3	400	2	200
232	1	0	30	3	400	2	15
233	1	1	25	3	400	2	13
234	1	1.5	12	3	400	3	200
235	1	0.5	22	3	400	2	200
236	1	0.5	12	3	400	2	20
237	1	0	30	3	400	2	17
238	1	0	30	3	400	1	8
239	1	1	34	3	400	2	12
240	1	0	20	3	400	2	10
241	1	0	20	3	400	2	17
242	1	0	11	3	400	3	0
243	1	1.5	23	3	400	2	200
244	1	0	32	3	400	2	30
245	1	0	17	3	400	3	6
246	1	0	25	3	400	2	200
247	1	2	19	3	400	5	17
248	1	0	37	3	400	2	200
249	1	0.5	12	3	400	3	11
250	1	0	30	3	400	2	200
251	1	0	13	3	400	3	9
252	1	1	32	3	400	1	200
253	1	0	20	3	400	2	23
254	1	1	20	3	400	4	16
255	1	0	34	3	400	2	200
256	1	1	24	3	400	2	26
257	1	0.5	22	3	400	4	16
258	1	0	14	3	400	3	200
259	1	0	17	3	400	5	200
260	1	0	30	3	400	2	200
261	1	0	27	3	400	2	15
262	1	0	30	3	400	2	22
263	1	1.5	16	3	400	3	8
264	1	2	34	3	400	3	200
265	1	0	30	3	400	2	24
266	1	1	30	3	400	2	21
267	1	0	25	3	400	2	15
268	1	0	34	3	400	2	20
269	1	1	20	3	400	2	12
270	1	0	30	3	400	2	17
271	1	0	30	3	400	2	19
272	1	0	30	3	400	2	18
273	1	1	15	3	400	3	13
274	1	0	25	3	400	2	0
275	1	1	35	3	400	2	30
276	1	0	30	3	400	2	12
277	1	1.5	25	3	400	5	5
278	1	0	30	3	400	2	200
279	1	0	25	3	400	2	0
280	1	1	25	3	400	1	10
281	1	0	23	3	400	2	13
282	1	1	24	3	400	1	21
283	1	0	19	3	400	4	200
284	1	0	20	3	400	4	200
285	1	0.5	28	3	400	2	200
286	1	0	13	3	400	3	23
287	1	0	25	3	400	2	0
288	1	1	12	3	400	2	16
289	1	0.5	31	3	400	2	16
290	1	0	30	3	400	1	25
291	1	1	36	3	400	1	13
292	1	0	30	3	400	2	24
293	1	100	25	3	400	2	11
294	1	0	26	3	400	2	30
295	1	0	37	3	400	2	21
296	1	0	30	3	400	2	15
297	1	1	32	3	400	2	10
298	1	0	20	3	400	2	13
299	1	1.5	20	3	400	4	0
300	1	1.5	24	3	400	1	200
301	1	1.5	24	3	400	1	200
302	1	0.5	34	3	400	2	15
303	1	1.5	16	3	400	3	21
304	1	0	300	3	400	2	200
305	1	1	30	3	400	2	200
306	1	2	20	3	400	1	10
307	1	0	22	3	400	2	14
308	1	1.5	19	3	400	2	7
309	1	1.5	13	3	400	1	13
310	1	0	300	3	400	600	200
311	1	1.5	300	3	400	600	200
312	1	0	300	3	400	2	200
313	1	0	22	3	400	2	200
314	1	0	40	3	400	2	30
315	1	0	24	3	400	2	200
316	1	0.5	30	3	400	2	0
317	1	1	26	3	400	2	27
318	1	1	19	3	400	2	31
319	1	0	30	3	400	2	17
320	1	0	29	3	400	2	13
321	1	1	30	3	400	2	7
322	1	1	14	3	400	3	22
323	1	1.5	27	3	400	1	200
324	1	1	30	3	400	2	8
325	1	1	34	3	400	2	11
326	1	0	22	3	400	2	18
327	1	0	26	3	400	2	15
328	1	1.5	22	3	400	1	21
329	1	1	24	3	400	2	21
330	1	0	30	3	400	2	0
331	1	1.5	19	3	400	600	0
332	1	1	12	3	400	3	14
333	1	1	19	3	400	3	200
334	1	1	30	3	400	2	200
335	1	1.5	27	3	400	1	25
336	1	0	25	3	400	2	15
337	1	1	38	3	400	2	6
338	1	1.5	23	3	400	2	22
339	1	0	28	3	400	2	17
340	1	0	32	3	400	2	11
341	1	0	20	3	400	2	9
342	1	1	20	3	400	2	28
343	1	0	26	3	400	2	20
344	1	0	26	3	400	2	7
345	1	0	21	3	400	2	7
346	1	0.5	19	3	400	4	12
347	1	0	20	3	400	2	200
348	1	1	26	3	400	2	26
349	1	0.5	29	3	400	2	18
350	1	1.5	30	3	400	1	14
351	1	0	20	3	400	4	20
352	1	0	20	3	400	2	200
353	1	1.5	35	3	400	2	0
354	1	1	18	3	400	2	12
355	1	1	25	3	400	2	15
356	1	0	25	3	400	2	30
357	1	1	20	3	400	5	25
358	1	1.5	22	3	400	3	200
359	1	0.5	13	3	400	3	200
360	1	0	45	3	400	2	200
361	1	0	20	3	400	1	3
362	1	2	30	3	400	1	20
363	1	1.5	19	3	400	2	0
364	1	0	27	3	400	2	5
365	1	1.5	22	3	400	2	7
366	1	1	30	3	400	2	13
367	1	1	20	3	400	2	7
368	1	0	37	3	400	2	7
369	1	2	20	3	400	4	12
370	1	0.5	13	3	400	3	200
371	1	0.5	34	3	400	2	200
372	1	1	13	3	400	3	17
373	1	1	13	3	400	3	200
374	1	0	34	3	400	2	200
375	1	1	15	3	400	2	14
376	1	0.5	30	3	400	2	10
377	1	0	22	3	400	2	13
378	1	0.5	12	3	400	3	15
379	1	0	35	3	400	2	200
380	1	1.5	12	3	400	3	25
381	1	0	27	3	400	2	200
382	1	0	35	3	400	2	12
383	1	0	30	3	400	2	30
384	1	0	22	3	400	2	25
385	1	1.5	35	3	400	1	17
386	1	0	35	3	400	1	20
387	1	0	28	3	400	2	23
388	1	1	12	3	400	3	30
389	1	0	31	3	400	2	200
390	1	1	30	3	400	2	13
391	1	0	32	3	400	2	6
392	1	1	23	3	400	2	12
393	1	0	20	3	400	2	18
394	1	0	300	3	400	3	10
395	1	0	22	3	400	2	200
396	1	1	28	3	400	2	7
397	1	1.5	26	3	400	2	6
398	1	0	37	3	400	2	21
399	1	0	24	3	400	2	35
400	1	0.5	12	3	400	3	23
401	1	2	32	3	400	1	200
402	1	0	15	3	400	5	19
403	1	1.5	18	3	400	4	70
404	1	0	21	3	400	2	200
405	1	1.5	17	3	400	4	15
406	1	0	23	3	400	2	200
407	1	1.5	14	3	400	1	0
408	1	0	20	3	400	2	25
409	1	0	23	3	400	2	0
410	1	1	37	3	400	2	7
411	1	0	26	3	400	2	9
412	1	0	25	3	400	4	13
413	1	0	36	3	400	2	200
414	1	1	300	3	400	2	24
415	1	0.5	12	3	400	3	10
416	1	1.5	30	3	400	1	200
417	2	2	22	4	400	2	17
418	2	0	36	4	400	2	25
419	2	1	30	4	400	2	30
420	2	0	19	4	400	1	24
421	2	0.5	28	4	400	5	37
422	2	0	20	4	400	2	26
423	2	1.5	27	4	400	1	200
424	2	2	27	4	400	2	40
425	2	1	30	4	400	2	39
426	2	1.5	14	4	400	2	20
427	2	1	27	4	400	2	9
428	2	1.5	39	4	400	2	22
429	2	0	40	4	400	2	40
430	2	0.5	19	4	400	2	39
431	2	1.5	40	4	400	2	32
432	2	0.5	34	4	400	2	3
433	2	1	32	4	400	2	39
434	2	0	22	4	400	2	34
435	2	1	29	4	400	2	17
436	2	2	20	4	400	1	20
437	2	1.5	35	4	400	2	13
438	2	0	30	4	400	2	15
439	2	1.5	32	4	400	1	13
440	2	1	27	4	400	2	8
441	2	0.5	20	4	400	2	13
442	2	1	20	4	400	4	12
443	2	2	22	4	400	4	200
444	2	0	22	4	400	2	200
445	2	1	18	4	400	1	18
446	2	1.5	38	4	400	1	18
447	2	0	19	4	400	2	12
448	2	0	25	4	400	2	0
449	2	1	30	4	400	2	30
450	2	0.5	28	4	400	2	30
451	2	2	30	4	400	1	13
452	2	0	23	4	400	2	13
453	2	1.5	300	4	400	3	11
454	2	2	23	4	400	1	15
455	2	1.5	17	4	400	2	35
456	2	1.5	21	4	400	4	6
457	2	2	32	4	400	2	200
458	2	0	25	4	400	2	37
459	2	0	26	4	400	2	17
460	2	1	36	4	400	2	13
461	2	1	36	4	400	2	13
462	2	2	22	4	400	5	18
463	2	2	26	4	400	1	200
464	2	1	31	4	400	2	28
465	2	2	26	4	400	1	20
466	2	1.5	23	4	400	2	29
467	2	1.5	300	4	400	4	26
468	2	0.5	12	4	400	3	200
469	2	1.5	31	4	400	2	26
470	2	1.5	21	4	400	2	43
471	2	0	34	4	400	2	42
472	2	1	28	4	400	2	30
473	2	1.5	35	4	400	2	17
474	2	2	22	4	400	1	10
475	2	1	32	4	400	2	6
476	2	1	34	4	400	2	18
477	2	1.5	28	4	400	1	28
478	2	2	24	4	400	4	17
479	2	1.5	27	4	400	2	200
480	2	1.5	21	4	400	2	12
481	2	1.5	22	4	400	1	25
482	2	0	32	4	400	2	22
483	2	0	27	4	400	2	13
484	2	0.5	32	4	400	2	32
485	2	1.5	23	4	400	5	8
486	2	1	26	4	400	2	200
487	2	1	18	4	400	3	12
488	2	1	27	4	400	2	200
489	2	2	28	4	400	1	40
490	2	1.5	27	4	400	1	13
491	2	1	40	4	400	2	21
492	2	1	28	4	400	2	26
493	2	2	37	4	400	1	7
494	2	0	32	4	400	2	37
495	2	0	30	4	400	2	17
496	2	0	21	4	400	2	22
497	2	0.5	26	4	400	2	200
498	2	0	30	4	400	1	16
499	2	0.5	33	4	400	2	19
500	2	1	40	4	400	1	10
501	2	1.5	300	4	400	4	17
502	2	1	20	4	400	4	200
503	2	0	32	4	400	2	200
504	2	1	37	4	400	2	21
505	2	0	34	4	400	2	15
506	2	1	20	4	400	2	30
507	2	2	20	4	400	1	23
508	2	1	21	4	400	5	20
509	2	1.5	37	4	400	2	200
510	2	3	26	4	400	1	7
511	2	1.5	30	4	400	1	45
512	2	0	45	4	400	2	27
513	2	0.5	23	4	400	2	21
514	2	1	32	4	400	2	9
515	2	1	26	4	400	1	29
516	2	1	21	4	400	2	27
517	2	0	34	4	400	1	19
518	2	1	22	4	400	2	25
519	2	0	26	4	400	2	12
520	2	1.5	32	4	400	1	25
521	2	1	27	4	400	1	18
522	2	1.5	43	4	400	1	29
523	2	1	26	4	400	2	15
524	2	1	27	4	400	2	34
525	2	0	32	4	400	2	40
526	2	2	18	4	400	5	10
527	2	0	22	4	400	4	200
528	2	1.5	20	4	400	2	200
529	2	0	35	4	400	1	22
530	2	0	24	4	400	2	35
531	2	1	35	4	400	1	13
532	2	0.5	32	4	400	1	23
533	2	2	21	4	400	2	18
534	2	1.5	35	4	400	2	29
535	2	1	30	4	400	2	20
536	2	1	23	4	400	2	15
537	2	0	30	4	400	1	16
538	2	1.5	32	4	400	2	19
539	2	0	38	4	400	1	25
540	2	1	35	4	400	1	14
541	2	2	30	4	400	1	8
542	2	1.5	35	4	400	1	30
543	2	1	30	4	400	1	15
544	2	0	34	4	400	1	20
545	2	1	37	4	400	1	20
546	2	0	27	4	400	1	18
547	2	1.5	17	4	400	5	30
548	2	1	18	4	400	1	200
549	2	0	36	4	400	1	200
550	2	0	30	4	400	1	31
551	2	1	13	4	400	1	19
552	2	0	30	4	400	1	14
553	2	1	37	4	400	1	17
554	2	0	30	4	400	1	27
555	2	0	41	4	400	1	22
556	2	1	35	4	400	1	10
557	2	1	38	4	400	2	24
558	2	0	38	4	400	2	8
559	2	1.5	20	4	400	2	17
560	2	0	32	5	400	1	13
561	2	0.5	40	5	400	1	23
562	2	100	300	5	400	1	20
563	2	1.5	45	5	400	1	200
564	2	1.5	45	5	400	1	27
565	2	1	45	5	400	1	12
566	2	0	45	5	400	1	12
567	2	1.5	45	5	400	1	10
568	2	1	35	5	400	1	10
569	2	1.5	42	5	400	1	12
570	2	0	36	5	400	1	18
571	2	0	30	5	400	1	20
572	2	1.5	30	5	400	1	15
573	2	0	40	5	400	1	10
574	2	0	30	5	400	1	15
575	2	0	40	5	400	1	15
576	2	1.5	35	5	400	1	12
577	2	1	40	5	400	1	15
578	2	1.5	25	5	400	1	15
579	2	0	45	5	400	1	16
580	2	0	35	5	400	1	12
581	2	0	35	5	400	1	12
582	2	0	40	5	400	1	16
583	2	1.5	40	5	400	1	10
584	2	1	36	5	400	1	16
585	2	0	26	5	400	1	16
586	2	1	40	5	400	1	28
587	2	1.5	30	5	400	1	15
588	2	2	45	5	400	1	0
589	2	1	37	5	400	1	18
590	2	0	40	5	400	1	17
591	2	1.5	45	5	400	1	12
592	2	1	45	5	400	1	15
593	2	0.5	45	5	400	1	15
594	2	0	47	5	400	1	16
595	2	0	35	5	400	1	21
596	2	1	45	5	400	1	18
597	2	0	45	5	400	1	19
598	2	1	42	5	400	1	25
599	2	1	45	5	400	1	18
600	2	0	35	5	400	1	10
601	2	0	35	5	400	1	12
602	2	0	38	5	400	1	17
603	2	1	40	5	400	1	30
604	2	1.5	40	5	400	1	25
605	2	1	35	5	400	1	15
606	2	0.5	40	5	400	1	21
607	2	1	43	5	400	1	15
608	2	1	45	5	400	1	25
609	2	0	44	5	400	1	19
610	2	0.5	40	5	400	1	16
611	2	1.5	40	5	400	1	200
612	2	1	40	5	400	1	15
613	2	1	38	5	400	1	16
614	2	1	38	5	400	1	35
615	2	1	38	5	400	1	10
616	2	0	35	5	400	1	15
617	2	1	40	5	400	1	13
618	2	0	37	5	400	1	25
619	2	0	40	5	400	1	0
620	2	0	40	5	400	1	5
621	2	0.5	38	5	400	1	12
622	2	1	37	5	400	1	200
623	2	1.5	44	5	400	1	200
624	2	0	33	5	400	1	9
625	2	1	40	5	400	1	30
626	2	1	44	5	400	1	20
627	2	0	47	5	400	1	16
628	2	0	37	5	400	1	20
629	2	0	37	5	400	1	20
630	2	0	40	5	400	1	20
631	2	1	45	5	400	1	30
632	2	0	37	5	400	1	25
633	2	0	40	5	400	1	16
634	2	1	40	5	400	1	22
635	2	0	36	5	400	1	10
636	2	1.5	40	5	400	1	9
637	2	0	38	5	400	1	13
638	2	1.5	35	5	400	1	5
639	2	1	34	5	400	1	17
640	2	1	43	5	400	1	26
641	2	0	40	5	400	1	23
642	2	1	34	5	400	1	30
643	2	0	43	5	400	1	12
644	2	1.5	45	5	400	1	25
645	2	0	36	5	400	1	23
646	2	1.5	37	5	400	1	28
647	2	100	300	5	400	1	18
648	2	100	300	5	400	1	200
649	2	1.5	300	5	400	1	200
650	2	1.5	40	5	400	1	200
651	2	0	40	5	400	1	20
652	2	0	43	5	400	1	18
653	2	1.5	34	5	400	1	34
654	2	1	37	5	400	1	24
655	2	0	40	5	400	1	25
656	2	0.5	38	5	400	1	20
657	2	1.5	40	5	400	1	200
658	2	0.5	48	5	400	1	15
659	2	1.5	35	5	400	1	22
660	2	2	43	5	400	1	20
661	2	0.5	40	5	400	1	200
662	2	100	300	5	400	1	20
663	2	0	40	5	400	1	200
664	2	1	40	5	400	1	26
665	2	1.5	40	5	400	1	200
666	2	1	37	5	400	1	15
667	2	1.5	36	5	400	1	200
668	2	1	40	5	400	1	200
669	2	1	40	5	400	1	200
670	2	0.5	30	5	400	1	200
671	2	0	40	5	400	1	200
672	2	100	300	5	400	1	18
673	2	0	40	5	400	1	200
674	2	100	300	5	400	1	30
675	2	0	40	5	400	1	200
676	2	100	300	5	400	1	200
677	2	0.5	40	5	400	1	200
678	2	0	40	5	400	1	200
679	2	1.5	40	5	400	1	200
680	2	1.5	40	5	400	1	15
681	2	100	300	5	400	1	200
682	2	100	300	5	400	1	200
683	2	0	40	5	400	1	200
684	2	0	40	5	400	1	15
685	2	0	30	5	400	2	15
686	2	0	26	5	400	2	200
687	2	0	30	5	400	2	200
688	2	0	15	5	400	2	200
689	2	0	30	5	400	2	200
690	2	100	300	5	400	5	200
691	2	100	300	5	400	5	200
692	2	0	35	5	400	2	200
693	2	0	32	5	400	2	200
694	2	0	34	5	400	2	200
695	2	0	30	5	400	2	200
696	2	0	22	5	400	2	200
697	2	1.5	42	6	400	1	24
698	2	0	45	6	400	1	22
699	2	1.5	40	6	400	1	15
700	2	0	40	6	400	1	18
701	2	1	40	6	400	1	18
702	2	0	37	6	400	1	30
703	2	1.5	45	6	400	1	25
704	2	1	40	6	400	1	12
705	2	0	30	6	400	1	25
706	2	0	45	6	400	1	20
707	2	1	42	6	400	1	15
708	2	0	35	6	400	1	10
709	2	1	40	6	400	1	16
710	2	0	30	6	400	1	20
711	2	0	40	6	400	1	20
712	2	0	45	6	400	1	16
713	2	1	45	6	400	1	20
714	2	0	40	6	400	1	24
715	2	1	40	6	400	1	15
716	2	1.5	40	6	400	1	35
717	2	1.5	34	6	400	1	32
718	2	1	35	6	400	1	30
719	2	1	50	6	400	1	22
720	2	1	38	6	400	1	24
721	2	0.5	45	6	400	1	30
722	2	0	35	6	400	1	10
723	2	0	40	6	400	1	18
724	2	0	36	6	400	1	25
725	2	1	35	6	400	1	12
726	2	0	38	6	400	1	18
727	2	1	38	6	400	1	12
728	2	0.5	37	6	400	1	36
729	2	1	40	6	400	1	20
730	2	0	27	6	400	1	12
731	2	0	35	6	400	1	20
732	2	1.5	45	6	400	1	20
733	2	0	45	6	400	1	20
734	2	0	45	6	400	1	20
735	2	0	40	6	400	1	20
736	2	0	30	6	400	1	20
737	2	0	40	6	400	1	10
738	2	0	40	6	400	1	20
739	2	1.5	40	6	400	1	20
740	2	0	30	6	400	1	15
741	2	0	30	6	400	1	0
742	2	1	40	6	400	1	20
743	2	0.5	40	6	400	1	20
744	2	0	30	6	400	1	18
745	2	0.5	40	6	400	1	20
746	2	0.5	40	6	400	1	30
747	2	0	43	6	400	1	22
748	2	1	36	6	400	1	25
749	2	0	35	6	400	1	30
750	2	1	38	6	400	1	15
